# Supplementary material for: Thlaspi arvense suppresses gut microbiota related TNF inflammatory pathway to alleviates ulcerative colitis
Source: Front Immunol. 2025 Apr 22;16:1537325. doi: 10.3389/fimmu.2025.1537325 (PMC12053237; doi:10.3389/fimmu.2025.1537325)
Supplement: Supplementary file 1 [file DataSheet1.zip]

Archive with 2 entries (2 files):
- Supplementary Material Tables.XLSX
- Supplementary Information S1 & Figures.DOCX
