# Supplementary material for: Thlaspi arvense suppresses gut microbiota related TNF inflammatory pathway to alleviates ulcerative colitis
Source: Front Immunol. 2025 Apr 22;16:1537325. doi: 10.3389/fimmu.2025.1537325 (PMC12053237; doi:10.3389/fimmu.2025.1537325)
Supplement: Supplementary file 1 [file DataSheet1.zip › Supplementary Material Tables.XLSX]

## Sheet: S1-primer sequences
Gene	Forward Primer	Reverse Primer
IL-1β	AGCTACGAATCTCCGACCAC	CGTTATCCCATGTGTCGAAGAA
IL-6	ACTCACCTCTTCAGAACGAATTG	CCATCTTTGGAAGGTTCAGGTTG
IL-10	TCAAGGCGCATGTGAACTCC	GATGTCAAACTCACTCATGGCT
SOD	GCTCCGGTTTTGGGGTATCTG	GCGTTGATGTGAGGTTCCAG
GAPDH	TGTGGGCATCAATGGATTTGG	ACACCATGTATTCCGGGTCAAT

## Sheet: S2-compounds of TA
Compound	SMILES
Isovitexin	C1=CC(=CC=C1C2=CC(=O)C3=C(O2)C=C(C(=C3O)C4C(C(C(C(O4)CO)O)O)O)O)O
Swertisin	COC1=C(C(=C2C(=C1)OC(=CC2=O)C3=CC=C(C=C3)O)O)C4C(C(C(C(O4)CO)O)O)O
Sinigrin potassium	C=CCC(=NOS(=O)(=O)[O-])SC1C(C(C(C(O1)CO)O)O)O.[K+]
luteolin	C1=CC(=C(C=C1C2=CC(=O)C3=C(C=C(C=C3O2)O)O)O)O
Apigenin	C1=CC(=CC=C1C2=CC(=O)C3=C(C=C(C=C3O2)O)O)O
Diosmetin	COC1=C(C=C(C=C1)C2=CC(=O)C3=C(C=C(C=C3O2)O)O)O
Neohesperidin	CC1C(C(C(C(O1)OC2C(C(C(OC2OC3=CC(=C4C(=O)CC(OC4=C3)C5=CC(=C(C=C5)OC)O)O)CO)O)O)O)O)O
Saponarin	C1=CC(=CC=C1C2=CC(=O)C3=C(C(=C(C=C3O2)OC4C(C(C(C(O4)CO)O)O)O)C5C(C(C(C(O5)CO)O)O)O)O)O
Vomifoliol	CC1=CC(=O)CC([C@]1(/C=C/[C@@H](C)O)O)(C)C
(+)-Dehydrovomifoliol	CC1=CC(=O)CC(C1(C=CC(=O)C)O)(C)C
sinapine	C[N+](C)(C)CCOC(=O)C=CC1=CC(=C(C(=C1)OC)O)OC
Quercetin-3-O-beta-D-glucose-7-O-beta-D-gentiobioside	C1=CC(=C(C=C1C2=C(C(=O)C3=C(C=C(C=C3O2)OC4C(C(C(C(O4)COC5C(C(C(C(O5)CO)O)O)O)O)O)O)O)OC6C(C(C(C(O6)CO)O)O)O)O)O
Luteolin 7-O-glucoside	C1=CC(=C(C=C1C2=CC(=O)C3=C(C=C(C=C3O2)OC4C(C(C(C(O4)CO)O)O)O)O)O)O
Linarin	CC1C(C(C(C(O1)OCC2C(C(C(C(O2)OC3=CC(=C4C(=C3)OC(=CC4=O)C5=CC=C(C=C5)OC)O)O)O)O)O)O)O
Allyl thiocyanate	C=CCSC#N
4-Hydroxyindole	C1=CC2=C(C=CN2)C(=C1)O
Palmitic Acid	CCCCCCCCCCCCCCCC(=O)O
Tridecanoic acid	CCCCCCCCCCCCC(=O)O
Isoorientin	C1=CC(=C(C=C1C2=CC(=O)C3=C(O2)C=C(C(=C3O)C4C(C(C(C(O4)CO)O)O)O)O)O)O
Vitexin	C1=CC(=CC=C1C2=CC(=O)C3=C(O2)C(=C(C=C3O)O)C4C(C(C(C(O4)CO)O)O)O)O
Apigetrin	C1=CC(=CC=C1C2=CC(=O)C3=C(C=C(C=C3O2)OC4C(C(C(C(O4)CO)O)O)O)O)O
Isosaponarin	C1=CC(=CC=C1C2=CC(=O)C3=C(O2)C=C(C(=C3O)C4C(C(C(C(O4)CO)O)O)O)O)OC5C(C(C(C(O5)CO)O)O)O
Citric Acid	C(C(=O)O)C(CC(=O)O)(C(=O)O)O
Salvianic acid A	C1=CC(=C(C=C1CC(C(=O)O)O)O)O
Protocatechuic acid	C1=CC(=C(C=C1C(=O)O)O)O
Orientin	C1=CC(=C(C=C1C2=CC(=O)C3=C(O2)C(=C(C=C3O)O)C4C(C(C(C(O4)CO)O)O)O)O)O
Crotononitrile	CC=CC#N
3-Butenenitrile	C=CCC#N
Limonene, (-)-	CC1=CCC(CC1)C(=C)C
Limonene, (+/-)-	CC1=CCC(CC1)C(=C)C
4-Pentenenitrile	C=CCCC#N
Allyl isothiocyanate	C=CCN=C=S
3-Butenyl isothiocyanate	C=CCCN=C=S
Diallyl disulfide	C=CCSSCC=C
Carvone, (+/-)-	CC1=CCC(CC1=O)C(=C)C
Diallyl trisulfide	C=CCSSSCC=C
3-Methylisothiazole	CC1=NSC=C1
Phenylacetonitrile	C1=CC=C(C=C1)CC#N
1,1,6-Trimethyl-1,2-dihydronaphthalene	CC1=CC2=C(C=C1)C(CC=C2)(C)C
beta-Asarone	CC=CC1=CC(=C(C=C1OC)OC)OC
Myristic Acid	CCCCCCCCCCCCCC(=O)O
Pentadecanoic acid	CCCCCCCCCCCCCCC(=O)O
9-Hexadecenoic acid	CCCCCCC=CCCCCCCCC(=O)O
Methyl palmitoleate	CCCCCCC=CCCCCCCCC(=O)OC
Stearic Acid	CCCCCCCCCCCCCCCCCC(=O)O
Oleic Acid	CCCCCCCCC=CCCCCCCCC(=O)O
linoleic acid	CCCCCC=CCC=CCCCCCCCC(=O)O
Sinigrin potassium	C=CCC(=NOS(=O)(=O)[O-])SC1C(C(C(C(O1)CO)O)O)O

## Sheet: S3-Target for Venny analysis
Target for Venny analysis
TA	UC
ABAT	AADAT
ABCB1	ABCB1
ABCC1	ABCB6
ABCC2	ABCG2
ABCG2	ABCG5
ABL1	ACACA
ACACB	ACAD8
ACAN	ACAT2
ACAT	ACE
ACE	ACE2
ACE2	ACHE
ACER2	ACKR3
ACHE	ACP1
ACLY	ACSBG1
ACP1	ACTA2
ACP4	ACTR1A
ACPP	ACTR3
ACR	ADA
ACVR2A	ADAD1
ACVR2B	ADAM17
ADAMTS5	ADAMTS13
ADH1A	ADCY3
ADH1B	ADCY7
ADH1C	ADGRL2
ADH7	ADIPOQ
ADK	ADM
ADORA1	ADORA2A
ADORA2A	ADORA3
ADORA3	ADRA1A
ADRA1D	ADRA2A
ADRA2A	ADRA2B
ADRA2B	ADRB2
ADRA2C	AFM
ADRB2	AFTPH
AGL	AGA
AGPAT2	AGER
AGTR1	AGFG1
AHR	AGT
AKR1A1	AHR
AKR1B1	AHSA1
AKR1B10	AHSG
AKR1C1	AICDA
AKR1C2	AIMP2
AKR1C3	AKAP13
AKR1C4	AKR1B10
AKT1	AKT1
AKT3	ALB
ALB	ALDOB
ALDH1A2	ALPI
ALDH1B1	ALPP
ALDH2	AMACR
ALDH5A1	AMY1A
ALK	AMY1B
ALOX12	AMY1C
ALOX15	AMZ1
ALOX5	ANGPTL4
ALOX5AP	ANKRD30A
ALPG	ANKRD55
ALPI	ANKS1B
ALPL	ANP32E
ALRH	ANTXR2
AMH	ANXA1
AMY1A	ANXA2
AMY1B	AOC1
AMY1C	APBA1
AMY2A	APC
ANK1	APEH
ANPEP	APEX1
AOC3	APLN
APEX1	APOA4
APOE	APOBEC3A
APP	APOBEC3A_B
AR	APOE
ARG1	APOH
ASAH1	AQP8
ASPG	AREG
ATF3	ARG1
ATG4B	ARHGAP24
ATOD1	ARHGDIA
ATP4A	ARHGEF2
ATP4B	ARHGEF28
AURKA	ARHGEF6
AURKB	ARHGEF7
AVPR2	ARMH1
AXL	ARPC2
B4GALT1	ARR3
BACE1	ARRB2
BACE2	ARSA
BBOX1	ASAP2
BCHE	ASCC1
BCL2	ASMT
BCL2A1	ASPRV1
BCL2L1	ATAD1
BDKRB2	ATF3
BDNF	ATF4
BHMT	ATF6
BMP1	ATG16L1
BMP10	ATG5
BMP2	ATG9A
BMP3	ATN1
BRPF1	ATOH1
C3	ATXN2
C5AR1	ATXN2L
CA1	AURKA
CA12	AZIN2
CA13	B2M
CA14	B3GAT1
CA2	BACH2
CA3	BAHD1
CA4	BANK1
CA5A	BAX
CA5B	BBC3
CA6	BCKDHA
CA7	BCL2
CA9	BCL2L12
CACNA2D1	BCL3
CAH1	BECN1
CAH2	BEST1
CALM1	BEST2
CAMK2B	BIN1
CAMK4	BIRC2
CAMKK1	BIRC3
CAMKK2	BMP6P1
CAN2	BMP7
CASP1	BMS1
CASP2	BPI
CASP3	BRAF
CASP7	BRD2
CASP9	BRINP3
CAT	BRS3
CBR1	BRWD1
CCKBR	BSN
CCNA2	BTNL2
CCNB1	BUB1B
CCNB3	BVES
CCND1	C17orf67
CCND3	C1orf141
CCNE1	C4A
CCNE2	C4B
CCNG1	C4BPB
CCNG2	C5orf66
CCNH	CA1
CCNK	CA2
CCNT1	CABIN1
CCR4	CALCA
CCR5	CALHM6
CD38	CALM1
CD81	CALM2
CDA	CALM3
CDC25A	CAMK2A
CDC25B	CAMK4
CDC25C	CAMKMT
CDC42BPB	CAMP
CDC45	CARD8
CDC7	CARD9
CDK1	CASP1
CDK13	CASP3
CDK14	CASP9
CDK15	CASR
CDK17	CASZ1
CDK18	CAT
CDK2	CAVIN3
CDK4	CBFA2T3
CDK5R1	CBLL2
CDK6	CBR1
CDK7	CBS
CDK9	CBSL
CDKL5	CCDC88B
CDKN3	CCHCR1
CEBPA	CCL11
CEBPG	CCL2
CES1	CCL20
CES2	CCL21
CETP	CCL24
CFTR	CCL25
CHEK1	CCL26
CHEK2	CCL27
CHRM1	CCL3
CHRM2	CCL4
CHRM3	CCL4L1
CHRNA1	CCL4L2
CHRNA4	CCL5
CHRNA7	CCL8
CISD1	CCN2
CLK3	CCND1
CLK4	CCNDBP1
CMA1	CCNE1
CNR1	CCNY
CNR2	CCR1
CNTF	CCR3
COASY	CCR5
COL4A3BP	CCR5AS
COMT	CCR6
CPA1	CCR7
CPA3	CCR9
CPT1	CD14
CPT2	CD160
CREB1	CD163
CREBBP	CD19
CRHR1	CD1A
CRK2	CD207
CRP	CD209
CS	CD226
CSK	CD24
CSNK1A1	CD274
CSNK1A1L	CD28
CSNK1D	CD33
CSNK1E	CD34
CSNK2A1	CD37
CSNK2A2	CD38
CSNK2B	CD40
CTBP2	CD40LG
CTRC	CD44
CTSB	CD47
CTSD	CD55
CTSG	CD6
CTSK	CD68
CTSL	CD74
CXCR1	CD80
CYP11B1	CD86
CYP11B2	CD99
CYP17A1	CDAN1
CYP19A1	CDH1
CYP1A1	CDH11
CYP1A2	CDH13
CYP1B1	CDH3
CYP26A1	CDK2AP2
CYP26B1	CDKAL1
CYP2A6	CDKN1A
CYP2C19	CDKN2A
CYP2C8	CDKN2B-AS1
CYP3A4	CDKN2D
CYP4A4	CDR3
CYP4F2	CDX2
CYP51A1	CEACAM3
CYP707A3	CEACAM5
CYP73A1	CEACAM6
CYP73A16	CEACAM7
CYP74A	CELIAC2
CYSLTR1	CELSR3
DAGLA	CFB
DAO	CFLAR
DAPK1	CFTR
DBH	CGN
DCLK3	CHEK1
DCX	CHGA
DDO	CHI3L1
DLX2	CHMP2B
DLX5	CHMP5
DMPK	CHP1
DNM1	CHPT1
DNTT	CHRNA3
DOK7	CHST15
DPEP1	CHST2
DRD1	CISH
DRD2	CIT
DRD4	CITED2
DSTYK	CLCN2
E6	CLDN1
ECE1	CLDN18
EDNRA	CLDN2
EEF1A1	CLDN4
EEF1A2	CLDN7
EGF	CLEC10A
EGFR	CLEC11A
EGLN1	CLEC16A
EGLN3	CLEC2D
ELANE	CLEC4A
ELAVL1	CLEC7A
ENPEP	CLOCK
ENPP1	CLU
ENPP2	CMC1
EP300	CMM
EPHA5	CNR1
EPHX1	COL18A1
EPHX2	COL2A1
ERAP1	COL6A1
ERBB3	COMMD1
ERCC1	CORIN
ERCC4	COX1
ERN1	COX2
ESAM	COX5A
ESR1	COX7A2L
ESR2	COX8A
ESRRA	CPAMD8
ESRRB	CPEB4
EZR	CPOX
F10	CRB1
F2	CREBBP
FAAH	CREM
FABP1	CRH
FABP2	CRHR1
FABP3	CRHR2
FABP4	CRK
FABP5	CRNKL1
FADS1	CRP
FADS2	CRX
FADS3	CRYGD
FASN	CRYZ
FBA1	CSF2
FDFT1	CSNK1E
FDPS	CST12P
FDXR	CTBS
FFAR1	CTF1
FFAR2	CTLA4
FFAR4	CTNNB1
FGF1	CUZD1
FGF10	CX3CL1
FGF17	CX3CR1
FGF2	CXADR
FGF3	CXADRP1
FGFR1	CXCL1
FIS1	CXCL10
FKBP1A	CXCL12
FLT3	CXCL13
FLT4	CXCL14
FNTA	CXCL16
FOLH1	CXCL2
FOS	CXCL5
FOXO3	CXCL6
FPPS	CXCL8
FTO	CXCR1
FUCA1	CXCR2
FUT7	CXCR3
FYN	CXCR4
G6PC	CXCR6
G6PD	CYBA
GAA	CYGB
GABBR1	CYP21A2
GABBR2	CYP26B1
GABRA1	CYP27B1
GABRA2	CYP2A6
GABRB3	CYP2B6
GABRQ	CYP2C18
GABRR1	CYP2C19
GBA	CYP2C9
GCG	CYP2D6
GCGR	CYP2E1
GFAP	CYP3A4
GFER	CYP3A5
GGPS1	CYP4F3
GLB1	CYP7B1
GLO1	CYTB
GLRA1	CYTH1
GLUD1	D2HGDH
GLUL	DAG1
GNAI1	DAO
GNAI3	DAP
GNAO1	DAPK1
GP2	DBNL
GPBAR1	DCAF1
GPR174	DCC
GPR34	DCTN4
GPR35	DDIT4
GPR84	DDR1
GPX1	DDX39A
GPX4	DECR1
GPX7	DEFA5
GR3	DEFA6
GRIK1	DEFB1
GRK1	DEFB103A
GRK2	DEFB103B
GRK3	DEFB104A
GRK5	DEFB104B
GRK6	DEFB4A
GRK7	DEFB4B
GRM2	DELEC1
GRM4	DENND1B
GRM5	DERL2
GSK3A	DHDDS
GSK3B	DHX16
GSR	DLD
GSTA1	DLG5
GSTK1	DMBT1
GSTM1	DMD
GSTM2	DMRT1
GSTP1	DNAJB1
GUSB	DNAJB1P1
HAO1	DNAJB5
HCAR3	DNMT3A
HCK	DOCK11
HDAC6	DPEP1
HDAC8	DPH5
HIF1A	DPP4
HIF1AN	DSG2
HK	DUOX2
HK1	DUOXA2
HK2	DUPD1
HMGCR	DUSP1
HMOX1	DUSP16
HMOX2	EARS2
HNF4A	EBI3
HPD	EBNA1BP2
HPGDS	ECM1
HPRT1	EDNRA
HRAS	EED
HRH2	EEF1AKMT2
HRH3	EFNA5
HRH4	EGF
HSD11B1	EGFR
HSD11B2	EGLN2
HSD17B1	EGLN3
HSD17B14	EGR1
HSD17B2	EIF4E
HSD17B3	EIM
HSP90AB1	ELANE
HSPA1A	ELAVL2
HSPD1	ELF3
HTR1A	ELMO1
HTR2A	ENG
HTR2B	ENO1
HTR2C	EPHB2
HTR7	EPHX1
IARS	ERAP1
ICAM1	ERAP2
ICK	ERBB2
ICL1	ERN1
IDDM7	ESR1
IDE	ESR2
IDO1	ETS1
IFNG	EXOC3-AS1
IFNK	F11R
IGF1R	F12
IGFBP1	F2
IGFBP2	F2RL1
IGFBP3	F3
IGFBP4	F5
IGFBP5	F9
IGFBP6	FAAH
IKBKG	FABP2
IL1A	FAM107A
IL2	FAM118A
IL5	FAM177A1
IL6	FAM217B
IMPA1	FAP
IMPDH2	FAS
INS	FASLG
INSR	FASN
IRAK4	FBLN5
IRF1	FCAR
IRF5	FCGR1A
ITGAL	FCGR2A
ITK	FCGR3A
JAK1	FCGR3B
JAK2	FCRL3
JAK3	FERMT1
JUN	FFAR2
KAT2B	FGF2
KAT5	FGF7
KCND3	FGFR1
KCNK2	FGFR1OP
KCNMA1	FHIT
KDM2A	FHL2
KDM2B	FIBP
KDM3A	FKBP15
KDM4A	FKBP5
KDM4C	FLNB
KDM4D	FLT1
KDM4E	FNBP1
KDM5A	FNDC3A
KDM5B	FOS
KDM5C	FOSL1
KDM6B	FOXD2-AS1
KDM7A	FOXO3
KDR	FOXP3
KIF11	FPR2
KIT	FSD1
KLK2	FSD1L
KMO	FUT2
KYNU	FUT3
LANCL2	FUT4
LAP3	FZD1
LCAT	FZD3
LCK	FZD4
LDH	FZD5
LDHA	GABPA
LDHB	GADL1
LDHC	GAL3ST1
LDHD	GAL3ST2
LDLR	GALM
LEP	GAS7
LGALS1	GATA3
LGALS3	GATD3A
LGALS4	GBAP1
LGALS7; LGALS7B	GCKR
LGALS8	GDE1
LGALS9	GDF11
LIPH	GDF15
LMNB1	GEM
LOX	GGTLC1
LOX1.1	GH1
LOX1.4	GHR
LPAR1	GHRL
LPAR2	GHSR
LPAR3	GLB1
LPAR4	GLI1
LPAR5	GLYAT
LPAR6	GNA12
LPL	GNAO1
LPO	GNB4
LRRK2	GNG11
LTA4H	GORASP1
LTB4R	GP2
LYZ	GPBAR1
MAG	GPER1
MAK	GPR12
MAOA	GPR15
MAOB	GPR18
MAP2K3	GPR183
MAP3K14	GPR35
MAPK1	GPR42
MAPK10	GPR55
MAPK13	GPR65
MAPK14	GPX1
MAPK15	GPX2
MAPK3	GRAP2
MAPK4	GSDMB
MAPK8	GSTK1
MAPKAPK2	GSTM1
MAPT	GSTP1
MARCKS	GSTT1
MBP	GTF2H1
MCL1	GUCA2A
MDH1	GUCA2B
MDH2	GUCY2C
MDM2	GZMA
MEP2	GZMB
MET	GZMM
METAP1	H1-0
METAP2	H19
MGLL	H2AX
MGMT	H3C9P
MIF	H3P10
MKNK1	H3P13
MLNR	H3P16
MME	H3P28
MMP12	H3P37
MMP13	H3P40
MMP14	H3P8
MMP2	HAMP
MMP3	HAT1
MMP9	HAVCR2
MNAT1	HCG23
MPEG1	HCRT
MPG	HCRTR1
MPI	HDAC1
MPO	HDAC11
MST1R	HDAC7
MT-ND1	HERC2
MTOR	HES1
MTTP	HGF
N1L	HHIP
NAAA	HIC1
NAALAD2	HIF1A
NAE1	HIF1A-AS2
NCE103	HIPK1
NCOA1	HLA-A
NCOA2	HLA-B
NCOA4	HLA-C
NCOA5	HLA-DOA
NEK2	HLA-DPA1
NEK6	HLA-DPB1
NES	HLA-DQA1
NET	HLA-DQB1
NEU3	HLA-DQB2
NFE2	HLA-DRA
NFE2L2	HLA-DRB1
NFKB1	HLA-DRB3
NGF	HLA-DRB4
NLRP3	HLA-DRB9
NMUR2	HLA-G
NOD1	HMGB1
NOS1	HMOX1
NOS2	HNF1B
NOS3	HNF4A
NOX4	HNF4G
NPC1L1	HNMT
NQO1	HORMAD2
NQO2	HP
NR0B2	HPGD
NR1H3	HPGDS
NR1H4	HPP1
NR1I2	HRAS
NR1I3	HSD11B2
NR3C1	HSF2
NR3C2	HSP90AA1
NR4A1	HSP90B1
NR4A2	HSPA14
NRAS	HSPA1A
NSD2	HSPA1B
NTRK1	HSPA1L
NTSR1	HSPA2
NUAK1	HSPA4
ODC1	HSPD1
OGDH	HT
OPRD1	HTR3A
OXER1	HTR7
P2RX7	HTRA1
P2RY10	IAPP
P2RY14	IBD2
P4HA1	IBD22
P4HB	IBD24
P4HTM	IBD26
PA	IBD3
PAFAH1B2	IBD5
PAM	IBD6
PAOX	ICAM1
PARP1	ICAM2
PCNA	ICOSLG
PDCD4	IDH1
PDE10A	IDO1
PDE2A	IDUA
PDE4A	IFIH1
PDE4B	IFITM1
PDE4D	IFITM3
PDE5A	IFNA1
PDE7A	IFNA13
PDGFRB	IFNG
PDK1	IFNG-AS1
PDK3	IFNGR1
PDK4	IFNGR2
PDPK1	IGAN1
PFKFB3	IGF1
PGF	IGF1R
PGR	IGF2
PHF8	IGF2-AS
PHKG1	IGHA1
PI4KA	IGHD3-10
PI4KB	IGHD3-9
PIK3CA	IGHG3
PIK3CD	IGHV3-69-1
PIK3CG	IGHV3OR16-7
PIK3R1	IGLL2P
PIM1	IKZF1
PIP5K1C	IL10
PKN1	IL10RA
PLA2G10	IL10RB
PLA2G1B	IL11
PLA2G2A	IL12B
PLA2G2C	IL13
PLA2G2D	IL13RA2
PLA2G4A	IL15
PLA2G4B	IL15RA
PLA2G4C	IL16
PLA2G5	IL17A
PLAA	IL17B
PLAU	IL17C
PLAUR	IL17D
PLB1	IL17F
PLCG1	IL17RB
PLEC	IL17RC
PLG	IL17RD
PLK1	IL17REL
PLPP1	IL18
PLPP2	IL18BP
PLPPR2	IL18R1
PNLIP	IL18RAP
POLA1	IL19
POLB	IL1A
POLH	IL1B
POLI	IL1R1
POLK	IL1R2
POLL	IL1RL1
POLM	IL1RL2
PON1	IL1RN
PORCN	IL2
PPARA	IL20
PPARD	IL21
PPARG	IL22
PPO2	IL23A
PRE2	IL23R
PRE7	IL24
PREP	IL25
PRKAB2	IL26
PRKACA	IL27
PRKAG1	IL2RA
PRKCA	IL33
PRKCE	IL34
PRKCH	IL37
PRKDC	IL4
PRL	IL4R
PROCR	IL5
PROS1	IL6
PSEN2	IL6R
PSMD14	IL6ST
PTAFR	IL7
PTGDR	IL7R
PTGDR2	IL9
PTGER1	ILK
PTGER2	IMPACT
PTGER3	INAVA
PTGER4	ING1
PTGES	INPP5D
PTGES2	INS-IGF2
PTGFR	INSR
PTGIR	INSRR
PTGS1	INTS11
PTGS2	IRAK1
PTK2	IRAK2
PTK2B	IRAK3
PTK6	IRF1
PTP4A3	IRF1-AS1
PTPN1	IRF4
PTPN11	IRF5
PTPN13	IRF5::GH07J128932
PTPN2	IRGM
PTPN6	ISG15
PTPN7	ISG20
PTPRA	ISYNA1
PTPRC	ITCH
PTPRF	ITGAE
PTPRS	ITGAL
PYGL	ITGAM
PYGM	ITGAV
QDPR	ITGAX
RAC1	ITGB1
RAF1	ITPA
RARA	JAK1
RARB	JAK2
RARG	JAK3
RBP4	JAZF1
RELA	JUNB
RET	KCNMA1
RGCC	KCNN1
RGS4	KCNQ2
RHOA	KDR
ROCK1	KEAP1
ROCK2	KHDRBS1
RORA	KIAA1109
RORB	KIAA1614
RORC	KIF21B
RPIA	KIR2DL1
RPS6KA2	KIR2DL2
RPS6KA3	KIR2DS3
RPS6KB2	KIR2DS4
RXRA	KIR3DL1
RXRB	KLF2
RXRG	KLK1
S1PR1	KLRC4-KLRK1
S1PR2	KLRK1
S1PR3	KNG1
S1PR4	KRAS
S1PR5	KRIT1
SAE1	KRT1
SCD	KRT20
SELE	KRT7
SELL	KRT8
SELP	KSR1
SERPINA6	KYAT1
SERPINE1	KYAT3
SHBG	LACC1
SIGMAR1	LAIR1
SIRT1	LAMB1
SIRT2	LAMC2
SLC13A2	LAMTOR2
SLC13A3	LANCL1
SLC13A5	LANCL2
SLC15A1	LAP
SLC16A1	LARS1
SLC22A1	LATS1
SLC22A12	LCN2
SLC22A6	LCT
SLC22A8	LDAH
SLC25A20	LEP
SLC28A2	LEPR
SLC28A3	LGALS1
SLC29A1	LGALS14
SLC5A1	LGALS3
SLC5A11	LGALS3BP
SLC5A2	LGALS4
SLC5A4	LGALS9
SLC6A11	LILRB4
SLC6A2	LINC00484
SLC6A3	LINC00598
SLC6A4	LINC00824
SLC7A11	LINC00993
SLC7A5	LINC00994
SLCO2A1	LINC01147
SMPD2	LINC01185
SNCA	LINC01193
SOAT2	LINC01250
SOD2	LINC01475
SPHK1	LINC01620
SPHK2	LINC01804
SPPS	LINC02210-CRHR1
SPTLC1	LINC02213
SPTLC2	LINC02605
SQLE	LINC02863
SQOR	LITAF
SRC	LOC102723407
SRD5A1	LOC102724197
SRD5A2	LOC102724971
SREBF2	LOC105379528
SSTR4	LOC107987479
ST6GAL1	LOC110806262
STK17B	LOC390714
STK3	LOH19CR1
STK32A	LPAR2
STK35	LPAR6
STS	LPL
SYK	LRG1
SYN1	LRP5
SYP	LRP6
TAAR1	LRRK2
TAS2R31	LSAMP
TBXA2R	LSP1
TBXAS1	LTA
TCF3	LTF
TDP1	LURAP1L
TERT	LXN
TF	LY86
TGFB1	LY96
TGFB2	LYN
TGFB3	LYRM4
TGFBR1	LYZ
TH	MACF1
THBD	MAD2L1
THPO	MADCAM1
THRA	MAF
THRB	MAFD1
TK	MAGEC2
TLR2	MAGI2
TNF	MAGT1
TNFRSF1A	MAML2
TNKS	MAP2K2
TNKS2	MAP2K7
TNNC1	MAP3K14
TNNI3	MAP3K8
TNNT2	MAP6
TOP1	MAPK1
TOP2A	MAPK14
TP53	MAPK3
TPMT	MAPK8
TPO	MAPK9
TPR	MAPRE1
TRPA1	MAPRE2
TRPM8	MARCHF1
TRPV1	MARCHF3
TTR	MARCO
TUBA1A	MARVELD2
TUBB1	MASP2
TUBB2B	MAZ
TUBB3	MBL2
TXN	MBTPS1
TXN2	MCL1
TXNRD1	MDFIC
TXNRD2	MDK
TXNRD3	MDM2
TYK2	ME1
TYMP	MED25
TYMS	MEFV
TYR	MEP1A
UCP2	MEPE
UCP3	MET
UGT2B7	MFSD13A
ULK2	MFSD2A
VCP	MGAT5
VDR	MGLL
VEGFA	MGMT
V-FPS	MIB1
VIM	MICA
VRK2	MICB
XDH	MIF
XPO1	MIP
YARS	MIR106A
	MIR122
	MIR126
	MIR137
	MIR141
	MIR142
	MIR143
	MIR145
	MIR146A
	MIR146B
	MIR150
	MIR155
	MIR184
	MIR192
	MIR193A
	MIR195
	MIR196A2
	MIR196B
	MIR19A
	MIR200B
	MIR200C
	MIR206
	MIR21
	MIR214
	MIR215
	MIR223
	MIR26B
	MIR29A
	MIR31
	MIR323B
	MIR34B
	MIR34C
	MIR372
	MIR375
	MIR422A
	MIR429
	MIR448
	MIR449A
	MIR4728
	MIR490
	MIR495
	MIR499A
	MIR551B
	MIR629
	MIR650
	MKNK2
	MKS1
	MLC1
	MLH1
	MLKL
	MLN
	MME
	MMP1
	MMP10
	MMP12
	MMP13
	MMP14
	MMP2
	MMP24OS
	MMP28
	MMP3
	MMP7
	MMP9
	MNAT1
	MOK
	MPG
	MPIG6B
	MPO
	MPRIP
	MPZ
	MR1
	MS4A1
	MSH2
	MSH3
	MSH5
	MSH5-SAPCD1
	MSH6
	MSI1
	MSMP
	MST1
	MST1R
	MT1A
	MTCO2P12
	MTFMT
	MTHFR
	MTR
	MTRR
	MUC1
	MUC12
	MUC13
	MUC17
	MUC2
	MUC20
	MUC3A
	MUC3B
	MUC4
	MUC5AC
	MUC5B
	MUC6
	MUL1
	MUTYH
	MXI1
	MYC
	MYCN
	MYD88
	MYDGF
	MYO9B
	MYOD1
	MYRF
	NAAA
	NAMPT
	NAT1
	NAT2
	NCAPD3
	NCKIPSD
	NCOA3
	ND4
	NDFIP1
	NDRG1
	NDUFS7
	NEDD9
	NEK6
	NELL1
	NEU1
	NEURL1
	NFATC1
	NFATC2
	NFE2L2
	NFKB1
	NFKBIA
	NFKBIL1
	NGF
	NKD1
	NKX2-3
	NLRP12
	NLRP3
	NLRP7
	NOD1
	NOD2
	NORAD
	NOS2
	NOS3
	NOTCH1
	NOX1
	NPEPPS
	NPR1
	NPSR1
	NQO1
	NR0B1
	NR0B2
	NR1D2
	NR1H2
	NR1H4
	NR1I2
	NR1I3
	NR3C1
	NR4A1
	NR5A2
	NRAD1
	NSFL1C
	NSG1
	NT5C3A
	NT5E
	NTF3
	NTN1
	NTRK1
	NUCKS1
	NUDT1
	NUP62
	NXF1
	NXPE1
	NXPE4
	OCLN
	ODC1
	OGG1
	OPN1LW
	OR10A4
	ORM2
	ORMDL3
	OSMR
	OTUD3
	P2RY13
	P2RY14
	P4HB
	PADI2
	PADI4
	PAEP
	PAG1
	PAK1
	PANX1
	PANX2
	PARD3
	PARK7
	PART1
	PCBP4
	PCNA
	PCYT1B
	PDCD1
	PDCD4
	PDE4A
	PDZK1IP1
	PECAM1
	PER2
	PER3
	PERCC1
	PF4
	PGA5
	PGD
	PGLYRP1
	PI3
	PIK3CA
	PIK3CB
	PIK3CD
	PIK3CG
	PIK3R1
	PIK3R3
	PINK1
	PKIG
	PKM
	PLA2G1B
	PLA2G2A
	PLA2G6
	PLA2G7
	PLAAT4
	PLAU
	PLB1
	PLBD2
	PLCG2
	PLCL1
	PLEK
	PLIN2
	PLK2
	PMP22
	PNKD
	PNN
	POLDIP2
	POMC
	PON1
	POP5
	POP7
	PPARA
	PPARG
	PPIG
	PPP2R3C
	PRDM1
	PRDX1
	PRDX3
	PREP
	PRKAR1A
	PRKCB
	PRKCQ
	PRKN
	PRMT5
	PROCR
	PROM1
	PROSER1
	PRRC2A
	PRTN3
	PSC
	PSD
	PSG2
	PSMA7
	PSMD7
	PSMG1
	PSTPIP1
	PTEN
	PTGDS
	PTGER4
	PTGIR
	PTGS1
	PTGS2
	PTK2B
	PTPN11
	PTPN2
	PTPN22
	PTPN4
	PTPN6
	PTPRC
	PTPRS
	PTX3
	PUS10
	RAB4B-EGLN2
	RABEPK
	RABGEF1
	RAC1
	RAD51
	RAG2
	RAP1A
	RARRES2
	RASSF1
	RAVER1
	RAVER2
	RBM45
	RBM47
	RBMXL1
	RDX
	REEP6
	REG1A
	REG4
	REL
	RELA
	RGS14
	RIBC2
	RIC8B
	RIPK1
	RIPK2
	RIPK3
	RMC1
	RMI2
	RNASE2
	RNASE3
	RNF128
	RNF186
	RNF19A
	RNU1-1
	RNU1-4
	RPAIN
	RPGR
	RPLP2
	RPP14
	RPS19
	RPS6KB1
	RPSA
	RPTOR
	RRM2B
	RTEL1
	RTEL1-TNFRSF6B
	RTF1
	RTL1
	RUNX2
	RUNX3
	S100A1
	S100A12
	S100A8
	S100A9
	S100B
	S1PR1
	S1PR5
	SAT1
	SBNO2
	SCNN1B
	SCNN1G
	SCYL1
	SDC1
	SEC14L2
	SELE
	SELENOS
	SELL
	SELPLG
	SEMA3E
	SEMA6D
	SERPINA1
	SERPINE1
	SERPINE2
	SERPINF1
	SETD1A
	SETMAR
	SF3B6
	SFMBT1
	SFRP1
	SFRP2
	SFTPD
	SGK1
	SGPP2
	SGSM3
	SH2B3
	SIRT1
	SKAP2
	SLC11A1
	SLC11A2
	SLC12A9
	SLC15A1
	SLC16A1
	SLC1A5
	SLC22A23
	SLC22A4
	SLC22A5
	SLC23A1
	SLC25A20
	SLC26A3
	SLC35A1
	SLC39A11
	SLC3A2
	SLC40A1
	SLC44A4
	SLC52A1
	SLC5A8
	SLC6A14
	SLC6A4
	SLC9A1
	SLC9A3
	SLC9A8
	SLCO6A1
	SLPI
	SLURP1
	SMAD2
	SMAD3
	SMAD4
	SMAD7
	SMO
	SMOX
	SMPD1
	SMUG1
	SNX20
	SOAT1
	SOCS1
	SOCS3
	SOD1
	SOD2
	SOX2
	SP1
	SP140
	SPATA48
	SPG7
	SPHK1
	SPN
	SPP1
	SQSTM1
	SRC
	SST
	SSTR4
	ST2
	ST6GALNAC1
	STAT1
	STAT3
	STAT4
	STAT5A
	STAT6
	STK11
	STK38
	STK39
	STMN1
	STUB1
	STX2
	SUB1
	SUCNR1
	SULT1E1
	SUOX
	SYT1
	TAAR1
	TAC1
	TACR1
	TACR2
	TAGAP
	TAP1
	TAP2
	TAX1BP1
	TBC1D9
	TBPL1
	TBX21
	TBXAS1
	TCEAL1
	TCERG1L
	TCF4
	TCF7
	TCF7L2
	TCN2
	TERF2
	TERF2IP
	TERT
	TET2
	TEX41
	TFF1
	TFF2
	TFF3
	TFPI2
	TFRC
	TG
	TGFA
	TGFB1
	TGFB2
	TGFBR2
	TGM2
	THADA
	TIA1
	TIAL1
	TIGAR
	TIMP1
	TIMP3
	TJP1
	TLR1
	TLR2
	TLR3
	TLR4
	TLR5
	TLR6
	TLR7
	TLR8
	TLR9
	TM6SF2
	TMBIM1
	TMEM258
	TNC
	TNF
	TNFAIP3
	TNFAIP6
	TNFRSF10C
	TNFRSF11A
	TNFRSF11B
	TNFRSF14
	TNFRSF17
	TNFRSF1A
	TNFRSF1B
	TNFRSF6B
	TNFRSF9
	TNFSF10
	TNFSF13B
	TNFSF15
	TNIP1
	TNK2
	TNXB
	TOLLIP
	TOM1
	TP53
	TP63
	TP73
	TPD52L1
	TPH1
	TPM3
	TPMT
	TPTEP2-CSNK1E
	TRAF3
	TRAF3IP2
	TRAF3IP2-AS1
	TRAF5
	TRAIP
	TRBV20OR9-2
	TREM1
	TRIM13
	TRIM15
	TRIM58
	TRPA1
	TRPV1
	TRPV2
	TRPV3
	TRPV4
	TSC1
	TSLP
	TSPAN14
	TUBA1B
	TUBB6
	TUFM
	TUSC3
	TWIST1
	TXN
	TXNIP
	TYK2
	UBAC2
	UBASH3A
	UBE2L3
	UBE4A
	UCN
	UCP2
	UGT1A1
	UGT1A7
	ULK1
	UPF1
	UQCR10
	USO1
	USP12
	VCAM1
	VCAN
	VCL
	VDR
	VEGFA
	VIM
	VIP
	VIPR1
	VNN1
	VWF
	WAS
	WG
	WIF1
	WNK1
	WNT11
	XBP1
	XRCC1
	XRCC3
	XRCC6P5
	YAP1
	YDJC
	YWHAZ
	ZAP70
	ZBP1
	ZBTB16
	ZEB1
	ZFP90
	ZGPAT
	ZMIZ1
	ZNF281
	ZNF300
	ZNF365
	ZNF410
	ZNF649
	ZNF77
	ZNF831
	ZPBP2
